# Supplementary material for: The protein tyrosine phosphatase 1B inhibitor MSI-1436 stimulates regeneration of heart and multiple other tissues
Source: NPJ Regen Med. 2017 Mar 3;2:4. doi: 10.1038/s41536-017-0008-1 (PMC5677970; doi:10.1038/s41536-017-0008-1)
Supplement: Supplementary file 8 — Supplementary Table S1 [file 41536_2017_8_MOESM8_ESM.xlsx]

## Sheet: Sheet5
Supplementary Table S1. Echocardiography measurements in vehicle and MSI-1436 treated animals
Vehicle
	Pre-injury (baseline)		1 day post-MI		28 days post-MI
	FS	EF	FS	EF	FS	EF
1	60.71	84.57	19.54	18.52	12.77	25
2	65.54	88.13	20	18.42	12.5	20
3	63.8	86.9	21.95	34.21	14.58	21.95
4	63.21	87.6	16.67	14.71	13.21	16
5	64.36	87.3	27.27	28.13	18.21	24
6	61.56	85.23	16.13	22.22	13.89	13.51
7	59.89	83.04	20.69	18.18	17.21	20.99
8	59.09	84.41	12.82	36	12.98	25.2
9	58.82	83.26	25.32	30.56	11.89	14.79
10	59.09	85.35	21.43	47.11	12.21	23.76
11	62.31	82.89	15.38	29.66	10.11	21
12	61.12	84.12	20.58	37.1
13	63.21	80.65	18.21	38.27
14	58.29	80.11	20.12	27.25
15	60.21	83.09	15.98	26.34
16	57.29	85.65	18.39	26.5
17	61.8	80.1	16.46	26.32
18	58.21	85.13	14.32	33.76
19	58.89	86.32	15.21	31.43
20	61.01	87.78	20.31	27.34
Average	60.9205	84.5815	18.839	28.6015	13.5964	20.5636
STDev	2.28727	2.46193	3.62619	7.94723	2.34095	4.11983
SEM	0.511449	0.550505	0.810841	1.77705	0.705822	1.24217
MSI-1436 (0.125/mg/kg)
	Pre-injury (baseline)		1 day post-MI		28 days post-MI
	FS	EF	FS	EF	FS	EF
1	60.51	84.4	18.52	33.61	40	36.73
2	59.26	83.4	18.42	33.45	31.58	39.51
3	58.82	83.04	14.71	36.32	36.36	60.21
4	62.09	87.08	22.22	27.25	23.58	41.98
5	63.64	86.78	14.29	26.53	28.79	48.11
6	63.5	86.88	18.18	25	42.32	42.1
7	59.62	83.4	13.51	18.98	44.98	44.09
8	62.07	85.61	21.12	32.12
9	61.54	83.78	16.87	24.99
10	62.43	82.12	24.11	28.13
Average	61.348	84.649	18.195	28.638	35.3729	44.6757
STDev	1.71926	1.80351	3.51187	5.22241	7.74313	7.71548
SEM	0.543676	0.570319	1.11055	1.65147	2.92663	2.91618
MSI-1436 (1.25/mg/kg)
	Pre-injury (baseline)		1 day post-MI		28 days post-MI
	FS	EF	FS	EF	FS	EF
1	59.69	83.73	14.65	26.65	41.18	65.4
2	61.62	85.27	7.69	14.75	53.19	40.16
3	61.29	85.02	13.51	20.9	59.5	48.03
4	64.29	87.24	11.11	32.9	27.91	53.19
5	62.94	86.27	23.53	25.21	31.58	57.75
6	59.81	83.85	13.21	24.58	35	46.75
7	62.02	88.02	23.89	26.7	39.23	39.98
8	61.94	85.51	19.21	21.22	40.87	53.11
9	62.11	85.61	10.34	34.5	32.12	39.87
10	62.12	82.67	25.34	31	38.21	41.4
11	58.98	87.22	14.21	26.3	41.32	45.09
12	65.11	83.34	26.09	32.12	29	52.01
13	60.56	82.9	29.17	30.16	28.23	39.12
14	63.76	81.29	24.21	29.21	30.45	45.76
15	59.91	85.67	9.21	34.31	29.91	48.88
16	59.32	85.89	11.45	36.21	27.21	50.67
17	58.01	82.11	20.64	27.9
18	61.2	84.76	19.23	36.3
19	59.43	86.21	21.12	25.32
20	58.34	87.32	20.67	25.21
Average	61.1225	84.995	17.924	28.0725	36.5569	47.9481
STDev	1.96835	1.88031	6.39048	5.55911	9.28267	7.32192
SEM	0.440136	0.420449	1.42895	1.24305	2.32067	1.83048
