# Supplementary material for: The protein tyrosine phosphatase 1B inhibitor MSI-1436 stimulates regeneration of heart and multiple other tissues
Source: NPJ Regen Med. 2017 Mar 3;2:4. doi: 10.1038/s41536-017-0008-1 (PMC5677970; doi:10.1038/s41536-017-0008-1)
Supplement: Supplementary file 9 — Supplementary Table S2 [file 41536_2017_8_MOESM9_ESM.xlsx]

## Sheet: Sheet1
Supplementary Table S2. Body weight (g) of vehicle and MSI-1436 treated mice at 28 weeks
	Vehicle	MSI (0.125mg/kg)	MSI-1436 (1.25mg/kg)
1	24.8	26.01	25.3
2	22.83	25.97	24.9
3	26.97	25.85	26.3
4	25.45	28.34	27.8
5	27.45	23.34	26.3
6	24.1	23.96	23.8
7	22.59	24.2	25.2
8	26.04		24.7
9	25.45		24.2
10	26.32		25.2
11	27.1		24.8
12			26.1
13			28.4
14			23.8
15			25.3
16			27.1
Average	25.3727	25.3814	25.575
STDev	1.65412	1.69793	1.34239
SEM	0.498737	0.641759	0.335596
